# Supplementary material for: Sex/Gender Differences in the Language Profiles of Italian Children with Autism Spectrum Disorder: A Retrospective Study
Source: J Clin Med. 2023 Jul 26;12(15):4923. doi: 10.3390/jcm12154923 (PMC10419940; doi:10.3390/jcm12154923)
Supplement: Supplementary file 1 [file jcm-12-04923-s001.zip]

Archive with 1 entries (1 files):
- jcm-2482606-supplementary.pdf
